# Supplementary material for: Dynamic Mass Balance Modeling for Chemical Distribution Over Time in In Vitro Systems With Repeated Dosing
Source: Front Toxicol. 2022 Aug 22;4:911128. doi: 10.3389/ftox.2022.911128 (PMC9441784; doi:10.3389/ftox.2022.911128)
Supplement: Supplementary file 1 [file DataSheet3.zip]

Archive with 1 entries (1 files):
- IV-MBM DP v1.0 Mar 2022 (Web).xlsm
