# Supplementary material for: Dynamic Mass Balance Modeling for Chemical Distribution Over Time in In Vitro Systems With Repeated Dosing
Source: Front Toxicol. 2022 Aug 22;4:911128. doi: 10.3389/ftox.2022.911128 (PMC9441784; doi:10.3389/ftox.2022.911128)
Supplement: Supplementary file 1 [file DataSheet3.zip › IV-MBM DP v1.0 Mar 2022 (Web).xlsm]

## Sheet: Conceptual Representation
FUGACITY-BASED DYNAMIC (TIME-VARIANT) MODEL: IN VITRO TOXICITY TEST SYSTEMS
								Simulates the distribution of neutral
								organic chemicals in in vitro toxicity
								test systems over time
								Calculates chemical activity in
								system over time

## Sheet: Input Chemical Data
PHYSICAL-CHEMICAL PROPERTIES				Notes:
				i) Enter property values at 25 oC, dUij in J/mol					iii) Default log KMW = 1.01 log KOW + 0.12
Name	HypoChem			ii) Default dSM = 56.5, dUOW = -20 000, dUAW = 60 000
CAS
MW (g/mol)	300			KSaW = Serum Albumin- Water Partition coefficient
MP (oC)	125			Serum albumin-water Partitioning Options						Cell permeability Options (Option 1 > Option 2)
dSM, J/mol/K				TRUE						FALSE
log KOW (storage lipids)	4.5
dUOW, J/mol				Option 1 (Default)			Option 2			Option 1 - Units of m/s (Trapp 2005)
log KMW				log KSaW = 0.71 log KOW +0.42			If log Kow < 4.5			log P = log KOW - 6.7
dUMW, J/mol							log KSaW = 1.08 log KOW - 0.70			Option 2 - Units of cm/h (Zaldivar et al. 2011)
log KAW	-3.5						If log Kow >= 4.5			log P = -1.1711 + 0.98 log KOW - 0.0011MW
dUAW, J/mol							log KSaW = 0.37 log KOW + 2.56
CSAT,W (mg/L)	0.5
log KPLASTIC, m3/m2				Setschenow constant (Ksalt)						Assumptions related to Facilitated Transport (Kramer et al. 2007)
log KCW				If left blank						Phase	Diffusivity Ratio	Lability (Range = 0 - 1)
log KSaW				Ksalt= 0.040 logKow + 0.114						Albumin	Calc.	1
Ksalt										Serum lipid	16	1
Nominal ECx in μM				Options for calculating sub-cooled liquid solubility						DOM	16	1
				FALSE						FALSE
Degradation Half-lives	h
Air	10000000000			Option 1	Fugacity ratio approach
Water	10000000000				Relies on user-entered CSAT,W data					Options for sorption to plastic			TRUE
Cells	10000000000			Option 2	General Solubility Equation					Option 1	log KPlastic = 0.97 * log KOW - 6.94
Degradation in dissolved water phase only?	TRUE				Ignores CSAT,W entered by user					Option 2	log KPlastic = 0.56 * log KOW - 4.64

## Sheet: Input Exposure Scenario
EXPOSURE SCENARIO (Dosing Regime)
Test Duration	7	d
Dosing Regime	User-Defined
Time (d)	Fraction Medium Replaced	Nominal Concentration (μM)
0	N/A	10
2	0.5	10
4	0.5	10
6	0.5	10

## Sheet: Well Plate Characteristics
DATABASE: Dimensions/characteristics of well plates
	UNITS	mm	mm2	uL	uL	uL		mg
# of wells	ID	Well diameter (bottom)	Growth area (bottom)	Total well volume	Typical Working volume	Working volume	Avg. Cell Yield*	Assumed Mass of cells		Mass per cell
6 well	1	34.8	950	16800	1900 - 2900	2400	950000	4.75		5	ng
12 well	2	22.1	380	6900	760 - 1140	950	380000	1.9		Range 1 - 10 ng
24 well	3	15.6	190	3400	380 - 570	2000	400000	2
48 well	4	11	95	1600	190 - 285	240	95000	0.475
96 well; Flat bottom	5	6.4	32	360	100 - 200	150	32000	0.16		NOTE:
96 well; 1/2 area	6	4.5	16	190	50 - 100	75	16000	0.08			Denotes USER INPUT
384 well; Standard*	7	2.7	5.6	112	25 - 50	40	1200	0.006			Automated or Calculated (do not change)
384 well; Low volume	8	2	3.1	50	5 - 40	15	3100	0.0155
1536 well; Clear flat bottom*	9	1.63	2.5	12.5	5 - 10	5	2500	0.0125
1536 well; Solid flat bottom*	10	1.53	2.3	12.5	5 - 10	5	2300	0.0115
1536 well; Low volume	11	1.2	1.1	2.3	1 - 1.5	1	1200	0.006
USER-DEFINED	12	6.4	32	360	100 - 200	200	40000	0.2
* wells are square; dimension refers to length							*Seeding density
							(suggested defaults)
SEE THE FOLLOWING FOR DETAILS ON SUGGESTED VALUES
http://csmedia2.corning.com/LifeSciences/Media/pdf/cc_surface_areas.pdf

## Sheet: Input System Parameters
TEST SYSTEM PARAMETERS					CELL/BIOLOGICAL/SERUM PARAMETERS
Test System Type	USER-DEFINED	<--- Scroll over, Click & Select			Proportionality Constants (to octanol)				NOTE:
System ID	12				Structural Protein	0.035				Denotes USER INPUT
Total well volume	360	uL			DOM*	0.05				Automated or Calculated (do not change)
Bulk Medium	200	uL			Storage lipid-Octanol	1
Headspace	160	uL	Min: Total vol - Bulk Med		Characteristics of cells/tissues				Serum & DOM Inputs
Serum albumin	0.35184	uL			Storage lipids	0.005	-		VFSERUM	0.1	L/L	Typically 2 to 20%
Serum lipids	0.038	uL			Membrane lipids	0.025	-		CDOM	0	mg/l	i.e., 0.02 to 0.20
DOM*	0	uL			Structural protein (NLOM)	0.1			Density of DOM	1	kg/l
Cells/Tissue	0.2	uL			Density (cells)	1	kg/l
*DOM = Dissolved organic matter					Initial Mass	0.2	mg
					Doubling time (cell growth)		h
Initial concentration of test chemical					Temperature	37	oC		Characteristics of Serum
Based on user-specified ECx data									Albumin	24	g/L
See Input Chemical Data sheet						Test Duration			Lipids	1.9	g/L
						168	h
Initial mass in system
Based on user-specified ECx data on En Input Exposure Scenario sheet					Characteristics of buffer				Quick Check on Cell & Serum lipid volume fraction
					Ionic strength	0.15	M		0.001	L cell per L medium
See Well Plate Characteristics for more details									3e-05	L cell lipid per L medium
Please make modifications to test system parameters there					Option for sorption to vessel wall				0.00019	L serum lipid per L medium
					Include bottom of well?	FALSE			0.0017592	L serum albumin per L medium
Advective Residence Time in Headspace (Loss to surrounding air)					Use kinetic description?	TRUE
0.1	h			or	Ignore sorption to vessel	FALSE

## Sheet: Key Outputs
			CONCENTRATION IN CELLS vs. WATER (diss)				CHEMICAL ACTIVITY IN WATER & CELLS								MASS DISTRIBUTION
														Note: Percentage of mass remaining in system
															See Mass Balance sheet

## Sheet: Concentrations
Time (h)	CAIR	CBULK WAT	CALB	CS-LIP	CDOM	CWAT	Nominal DF	Ccells	--->ng/g	Cell EF	Cmembrane mM	APlastic, μmoles/m2		Notes:
0	0	10	4682.16	7698.28	0	0.301058	33.2162	0	0	0	0	0		in μmoles of chemical /L of phase (μM) unless noted otherwise
1	0.000237464	9.04575	4235.36	6963.67	0	0.272329	36.7203	288.069	86420.6	28.8069	9.34107	1.06243		Property values at system characteristics
2	0.000229809	8.75478	4099.13	6739.68	0	0.26357	37.9407	304.538	91361.3	30.4538	9.8751	1.49865		Enrichment factor = Ccells / Cwat,initial
3	0.000226843	8.64197	4046.31	6652.83	0	0.260173	38.4359	301.379	90413.6	30.1379	9.77266	1.68129
4	0.000225596	8.59455	4024.11	6616.32	0	0.258746	38.648	299.049	89714.7	29.9049	9.69712	1.758		Plastic is amount/surface area
5	0.000225049	8.57376	4014.37	6600.32	0	0.25812	38.7417	297.943	89383	29.7943	9.66126	1.79015
6	0.000224795	8.56411	4009.85	6592.89	0	0.257829	38.7854	297.437	89231.1	29.7437	9.64485	1.80352		Instananeous equilibrium assumed between bulk water
7	0.000224665	8.55916	4007.53	6589.08	0	0.25768	38.8078	297.192	89157.6	29.7192	9.6369	1.80896		phases and vessel walls
8	0.000224587	8.55618	4006.14	6586.78	0	0.25759	38.8213	297.058	89117.3	29.7058	9.63254	1.81107
9	0.00022453	8.55403	4005.13	6585.13	0	0.257526	38.8311	296.97	89091	29.697	9.6297	1.81177
10	0.000224483	8.55223	4004.29	6583.75	0	0.257472	38.8392	296.902	89070.7	29.6902	9.6275	1.81188
11	0.00022444	8.55059	4003.52	6582.48	0	0.257422	38.8467	296.843	89052.8	29.6843	9.62558	1.81173
12	0.000224398	8.549	4002.78	6581.26	0	0.257374	38.8539	296.787	89036	29.6787	9.62376	1.81149
13	0.000224358	8.54745	4002.05	6580.06	0	0.257327	38.861	296.732	89019.7	29.6732	9.62199	1.81119
14	0.000224317	8.5459	4001.33	6578.87	0	0.257281	38.868	296.678	89003.5	29.6678	9.62025	1.81088
15	0.000224277	8.54436	4000.61	6577.69	0	0.257235	38.875	296.625	88987.5	29.6625	9.61851	1.81056
16	0.000224236	8.54282	3999.89	6576.5	0	0.257188	38.882	296.571	88971.4	29.6571	9.61678	1.81024
17	0.000224196	8.54128	3999.17	6575.32	0	0.257142	38.889	296.518	88955.4	29.6518	9.61505	1.80991
18	0.000224155	8.53975	3998.45	6574.14	0	0.257096	38.896	296.465	88939.4	29.6465	9.61332	1.80959
19	0.000224115	8.53821	3997.73	6572.95	0	0.257049	38.903	296.411	88923.4	29.6411	9.61159	1.80926
20	0.000224075	8.53668	3997.01	6571.77	0	0.257003	38.91	296.358	88907.4	29.6358	9.60986	1.80894
21	0.000224035	8.53514	3996.29	6570.59	0	0.256957	38.917	296.305	88891.4	29.6305	9.60813	1.80861
22	0.000223994	8.5336	3995.57	6569.41	0	0.256911	38.924	296.251	88875.4	29.6251	9.6064	1.80828
23	0.000223954	8.53207	3994.85	6568.23	0	0.256865	38.931	296.198	88859.4	29.6198	9.60467	1.80796
24	0.000223914	8.53053	3994.13	6567.04	0	0.256818	38.938	296.145	88843.4	29.6145	9.60295	1.80763
25	0.000223873	8.529	3993.41	6565.86	0	0.256772	38.945	296.092	88827.5	29.6092	9.60122	1.80731
26	0.000223833	8.52747	3992.7	6564.68	0	0.256726	38.952	296.038	88811.5	29.6038	9.59949	1.80698
27	0.000223793	8.52593	3991.98	6563.5	0	0.25668	38.9591	295.985	88795.5	29.5985	9.59776	1.80666
28	0.000223753	8.5244	3991.26	6562.32	0	0.256634	38.9661	295.932	88779.5	29.5932	9.59604	1.80633
29	0.000223712	8.52286	3990.54	6561.14	0	0.256587	38.9731	295.879	88763.6	29.5879	9.59431	1.80601
30	0.000223672	8.52133	3989.82	6559.96	0	0.256541	38.9801	295.825	88747.6	29.5825	9.59259	1.80568
31	0.000223632	8.5198	3989.11	6558.78	0	0.256495	38.9871	295.772	88731.6	29.5772	9.59086	1.80536
32	0.000223592	8.51827	3988.39	6557.6	0	0.256449	38.9941	295.719	88715.7	29.5719	9.58913	1.80503
33	0.000223551	8.51673	3987.67	6556.42	0	0.256403	39.0011	295.666	88699.7	29.5666	9.58741	1.80471
34	0.000223511	8.5152	3986.95	6555.24	0	0.256357	39.0082	295.613	88683.8	29.5613	9.58568	1.80439
35	0.000223471	8.51367	3986.24	6554.06	0	0.256311	39.0152	295.559	88667.8	29.5559	9.58396	1.80406
36	0.000223431	8.51214	3985.52	6552.88	0	0.256264	39.0222	295.506	88651.8	29.5506	9.58224	1.80374
37	0.000223391	8.51061	3984.8	6551.7	0	0.256218	39.0292	295.453	88635.9	29.5453	9.58051	1.80341
38	0.00022335	8.50908	3984.09	6550.52	0	0.256172	39.0362	295.4	88620	29.54	9.57879	1.80309
39	0.00022331	8.50754	3983.37	6549.35	0	0.256126	39.0433	295.347	88604	29.5347	9.57707	1.80276
40	0.00022327	8.50601	3982.65	6548.17	0	0.25608	39.0503	295.294	88588.1	29.5294	9.57534	1.80244
41	0.00022323	8.50448	3981.94	6546.99	0	0.256034	39.0573	295.24	88572.1	29.524	9.57362	1.80211
42	0.00022319	8.50295	3981.22	6545.81	0	0.255988	39.0643	295.187	88556.2	29.5187	9.5719	1.80179
43	0.00022315	8.50142	3980.5	6544.63	0	0.255942	39.0714	295.134	88540.3	29.5134	9.57018	1.80147
44	0.000223109	8.49989	3979.79	6543.46	0	0.255896	39.0784	295.081	88524.3	29.5081	9.56845	1.80114
45	0.000223069	8.49837	3979.07	6542.28	0	0.25585	39.0854	295.028	88508.4	29.5028	9.56673	1.80082
46	0.000223029	8.49684	3978.36	6541.1	0	0.255804	39.0925	294.975	88492.5	29.4975	9.56501	1.80049
47	0.000222989	8.49531	3977.64	6539.93	0	0.255758	39.0995	294.922	88476.6	29.4922	9.56329	1.80017
48	0.000222949	9.24689	4329.54	7118.51	0	0.278385	35.9215	294.869	88460.7	29.4869	9.56157	1.79985
49	0.000240792	9.1735	4295.18	7062.01	0	0.276175	36.2089	316.511	94953.2	31.6511	10.2633	1.87953
50	0.000240176	9.15006	4284.2	7043.97	0	0.275469	36.3017	317.698	95309.3	31.7698	10.3018	1.91206
51	0.000239912	9.14003	4279.51	7036.25	0	0.275168	36.3415	317.407	95222.1	31.7407	10.2924	1.92549
52	0.000239778	9.13493	4277.12	7032.33	0	0.275014	36.3618	317.178	95153.5	31.7178	10.285	1.93095
53	0.000239697	9.13184	4275.67	7029.95	0	0.274921	36.3741	317.042	95112.6	31.7042	10.2806	1.93305
54	0.000239638	9.12959	4274.62	7028.21	0	0.274853	36.383	316.951	95085.3	31.6951	10.2776	1.93373
55	0.000239588	9.12769	4273.73	7026.75	0	0.274796	36.3906	316.88	95063.9	31.688	10.2753	1.93382
56	0.000239542	9.12594	4272.91	7025.4	0	0.274743	36.3976	316.816	95044.9	31.6816	10.2733	1.93365
57	0.000239498	9.12425	4272.12	7024.1	0	0.274693	36.4043	316.757	95027.1	31.6757	10.2713	1.93338
58	0.000239454	9.12259	4271.34	7022.82	0	0.274643	36.411	316.699	95009.7	31.6699	10.2694	1.93307
59	0.000239411	9.12094	4270.57	7021.55	0	0.274593	36.4175	316.641	94992.4	31.6641	10.2676	1.93273
60	0.000239368	9.1193	4269.8	7020.29	0	0.274543	36.4241	316.584	94975.3	31.6584	10.2657	1.93239
61	0.000239325	9.11765	4269.03	7019.02	0	0.274494	36.4307	316.527	94958.2	31.6527	10.2639	1.93204
62	0.000239282	9.11601	4268.26	7017.76	0	0.274445	36.4372	316.47	94941.1	31.647	10.262	1.9317
63	0.000239239	9.11437	4267.5	7016.5	0	0.274395	36.4438	316.413	94924	31.6413	10.2602	1.93135
64	0.000239195	9.11273	4266.73	7015.24	0	0.274346	36.4503	316.356	94906.9	31.6356	10.2583	1.931
65	0.000239152	9.11109	4265.96	7013.97	0	0.274297	36.4569	316.299	94889.8	31.6299	10.2565	1.93066
66	0.000239109	9.10946	4265.19	7012.71	0	0.274247	36.4635	316.243	94872.8	31.6243	10.2546	1.93031
67	0.000239066	9.10782	4264.43	7011.45	0	0.274198	36.47	316.186	94855.7	31.6186	10.2528	1.92996
68	0.000239023	9.10618	4263.66	7010.19	0	0.274149	36.4766	316.129	94838.6	31.6129	10.251	1.92961
69	0.00023898	9.10454	4262.89	7008.93	0	0.274099	36.4831	316.072	94821.6	31.6072	10.2491	1.92927
70	0.000238937	9.1029	4262.12	7007.67	0	0.27405	36.4897	316.015	94804.5	31.6015	10.2473	1.92892
71	0.000238894	9.10126	4261.36	7006.41	0	0.274001	36.4963	315.958	94787.5	31.5958	10.2454	1.92857
72	0.000238851	9.09963	4260.59	7005.15	0	0.273951	36.5028	315.901	94770.4	31.5901	10.2436	1.92823
73	0.000238808	9.09799	4259.82	7003.89	0	0.273902	36.5094	315.845	94753.4	31.5845	10.2417	1.92788
74	0.000238766	9.09635	4259.06	7002.63	0	0.273853	36.516	315.788	94736.3	31.5788	10.2399	1.92753
75	0.000238723	9.09472	4258.29	7001.37	0	0.273803	36.5225	315.731	94719.3	31.5731	10.2381	1.92719
76	0.00023868	9.09308	4257.53	7000.11	0	0.273754	36.5291	315.674	94702.2	31.5674	10.2362	1.92684
77	0.000238637	9.09145	4256.76	6998.85	0	0.273705	36.5357	315.617	94685.2	31.5617	10.2344	1.92649
78	0.000238594	9.08981	4255.99	6997.59	0	0.273656	36.5423	315.561	94668.2	31.5561	10.2325	1.92615
79	0.000238551	9.08817	4255.23	6996.33	0	0.273606	36.5488	315.504	94651.1	31.5504	10.2307	1.9258
80	0.000238508	9.08654	4254.46	6995.07	0	0.273557	36.5554	315.447	94634.1	31.5447	10.2288	1.92545
81	0.000238465	9.0849	4253.7	6993.81	0	0.273508	36.562	315.39	94617.1	31.539	10.227	1.92511
82	0.000238422	9.08327	4252.93	6992.56	0	0.273459	36.5686	315.334	94600.1	31.5334	10.2252	1.92476
83	0.000238379	9.08164	4252.17	6991.3	0	0.27341	36.5752	315.277	94583	31.5277	10.2233	1.92441
84	0.000238336	9.08	4251.4	6990.04	0	0.27336	36.5817	315.22	94566	31.522	10.2215	1.92407
85	0.000238293	9.07837	4250.64	6988.78	0	0.273311	36.5883	315.163	94549	31.5163	10.2197	1.92372
86	0.000238251	9.07674	4249.87	6987.52	0	0.273262	36.5949	315.107	94532	31.5107	10.2178	1.92338
87	0.000238208	9.0751	4249.11	6986.27	0	0.273213	36.6015	315.05	94515	31.505	10.216	1.92303
88	0.000238165	9.07347	4248.34	6985.01	0	0.273164	36.6081	314.993	94498	31.4993	10.2141	1.92268
89	0.000238122	9.07184	4247.58	6983.75	0	0.273115	36.6147	314.937	94481	31.4937	10.2123	1.92234
90	0.000238079	9.07021	4246.82	6982.5	0	0.273066	36.6212	314.88	94464	31.488	10.2105	1.92199
91	0.000238036	9.06857	4246.05	6981.24	0	0.273016	36.6278	314.823	94447	31.4823	10.2086	1.92165
92	0.000237994	9.06694	4245.29	6979.99	0	0.272967	36.6344	314.767	94430	31.4767	10.2068	1.9213
93	0.000237951	9.06531	4244.52	6978.73	0	0.272918	36.641	314.71	94413	31.471	10.205	1.92095
94	0.000237908	9.06368	4243.76	6977.48	0	0.272869	36.6476	314.653	94396	31.4653	10.2031	1.92061
95	0.000237865	9.06205	4243	6976.22	0	0.27282	36.6542	314.597	94379.1	31.4597	10.2013	1.92026
96	0.000237822	9.53021	4462.2	7336.62	0	0.286914	34.8536	314.54	94362.1	31.454	10.1994	1.91992
97	0.000248935	9.48375	4440.44	7300.86	0	0.285516	35.0244	328.017	98405.1	32.8017	10.6364	1.96948
98	0.000248533	9.46845	4433.28	7289.08	0	0.285055	35.0809	328.734	98620.2	32.8734	10.6597	1.98963
99	0.000248351	9.46152	4430.04	7283.74	0	0.284846	35.1066	328.529	98558.7	32.8529	10.6531	1.99787
100	0.00024825	9.45767	4428.23	7280.78	0	0.28473	35.121	328.363	98508.9	32.8363	10.6477	2.00113
101	0.000248181	9.45506	4427.01	7278.77	0	0.284652	35.1306	328.255	98476.4	32.8255	10.6442	2.00229
102	0.000248126	9.45298	4426.04	7277.17	0	0.284589	35.1384	328.174	98452.3	32.8174	10.6415	2.00257
103	0.000248078	9.45112	4425.16	7275.73	0	0.284533	35.1453	328.106	98431.9	32.8106	10.6393	2.00248
104	0.000248031	9.44935	4424.34	7274.37	0	0.28448	35.1519	328.043	98413	32.8043	10.6373	2.00224
105	0.000247986	9.44762	4423.53	7273.04	0	0.284428	35.1583	327.983	98394.8	32.7983	10.6353	2.00193
106	0.000247941	9.44591	4422.73	7271.73	0	0.284376	35.1647	327.923	98376.9	32.7923	10.6334	2.00159
107	0.000247896	9.44421	4421.93	7270.41	0	0.284325	35.171	327.864	98359.1	32.7864	10.6315	2.00124
108	0.000247851	9.4425	4421.13	7269.1	0	0.284274	35.1773	327.805	98341.4	32.7805	10.6296	2.00088
109	0.000247807	9.4408	4420.34	7267.8	0	0.284223	35.1837	327.746	98323.7	32.7746	10.6277	2.00052
110	0.000247762	9.43911	4419.54	7266.49	0	0.284172	35.19	327.687	98306	32.7687	10.6257	2.00016
111	0.000247718	9.43741	4418.75	7265.18	0	0.28412	35.1963	327.628	98288.3	32.7628	10.6238	1.9998
112	0.000247673	9.43571	4417.95	7263.87	0	0.284069	35.2027	327.569	98270.6	32.7569	10.6219	1.99944
113	0.000247629	9.43401	4417.16	7262.57	0	0.284018	35.209	327.51	98253	32.751	10.62	1.99908
114	0.000247584	9.43232	4416.36	7261.26	0	0.283967	35.2153	327.451	98235.3	32.7451	10.6181	1.99872
115	0.000247539	9.43062	4415.57	7259.95	0	0.283916	35.2217	327.392	98217.6	32.7392	10.6162	1.99836
116	0.000247495	9.42892	4414.77	7258.65	0	0.283865	35.228	327.333	98199.9	32.7333	10.6143	1.998
117	0.00024745	9.42723	4413.98	7257.34	0	0.283814	35.2344	327.274	98182.3	32.7274	10.6124	1.99764
118	0.000247406	9.42553	4413.18	7256.04	0	0.283763	35.2407	327.215	98164.6	32.7215	10.6105	1.99729
119	0.000247361	9.42383	4412.39	7254.73	0	0.283712	35.247	327.157	98147	32.7157	10.6085	1.99693
120	0.000247317	9.42214	4411.6	7253.43	0	0.283661	35.2534	327.098	98129.3	32.7098	10.6066	1.99657
121	0.000247272	9.42044	4410.8	7252.12	0	0.28361	35.2597	327.039	98111.6	32.7039	10.6047	1.99621
122	0.000247228	9.41875	4410.01	7250.82	0	0.283559	35.2661	326.98	98094	32.698	10.6028	1.99585
123	0.000247183	9.41705	4409.22	7249.51	0	0.283508	35.2724	326.921	98076.3	32.6921	10.6009	1.99549
124	0.000247139	9.41536	4408.42	7248.21	0	0.283457	35.2788	326.862	98058.7	32.6862	10.599	1.99513
125	0.000247095	9.41367	4407.63	7246.9	0	0.283406	35.2851	326.804	98041.1	32.6804	10.5971	1.99477
126	0.00024705	9.41197	4406.84	7245.6	0	0.283355	35.2915	326.745	98023.4	32.6745	10.5952	1.99441
127	0.000247006	9.41028	4406.04	7244.3	0	0.283304	35.2978	326.686	98005.8	32.6686	10.5933	1.99405
128	0.000246961	9.40859	4405.25	7242.99	0	0.283253	35.3042	326.627	97988.2	32.6627	10.5914	1.9937
129	0.000246917	9.40689	4404.46	7241.69	0	0.283202	35.3105	326.568	97970.5	32.6568	10.5895	1.99334
130	0.000246872	9.4052	4403.67	7240.39	0	0.283151	35.3169	326.51	97952.9	32.651	10.5876	1.99298
131	0.000246828	9.40351	4402.87	7239.09	0	0.2831	35.3232	326.451	97935.3	32.6451	10.5857	1.99262
132	0.000246784	9.40182	4402.08	7237.78	0	0.283049	35.3296	326.392	97917.7	32.6392	10.5838	1.99226
133	0.000246739	9.40013	4401.29	7236.48	0	0.282998	35.3359	326.334	97900.1	32.6334	10.5819	1.9919
134	0.000246695	9.39844	4400.5	7235.18	0	0.282947	35.3423	326.275	97882.4	32.6275	10.58	1.99154
135	0.00024665	9.39675	4399.71	7233.88	0	0.282896	35.3486	326.216	97864.8	32.6216	10.5781	1.99119
136	0.000246606	9.39506	4398.92	7232.58	0	0.282845	35.355	326.157	97847.2	32.6157	10.5761	1.99083
137	0.000246562	9.39337	4398.12	7231.28	0	0.282795	35.3614	326.099	97829.6	32.6099	10.5742	1.99047
138	0.000246517	9.39168	4397.33	7229.97	0	0.282744	35.3677	326.04	97812	32.604	10.5723	1.99011
139	0.000246473	9.38999	4396.54	7228.67	0	0.282693	35.3741	325.981	97794.4	32.5981	10.5704	1.98975
140	0.000246429	9.3883	4395.75	7227.37	0	0.282642	35.3805	325.923	97776.8	32.5923	10.5685	1.9894
141	0.000246384	9.38661	4394.96	7226.07	0	0.282591	35.3868	325.864	97759.2	32.5864	10.5666	1.98904
142	0.00024634	9.38492	4394.17	7224.77	0	0.28254	35.3932	325.806	97741.7	32.5806	10.5647	1.98868
143	0.000246296	9.38323	4393.38	7223.47	0	0.282489	35.3996	325.747	97724.1	32.5747	10.5628	1.98832
144	0.000246251	9.69077	4537.37	7460.23	0	0.291748	34.2761	325.688	97706.5	32.5688	10.5609	1.98796
145	0.00025355	9.65958	4522.77	7436.21	0	0.290809	34.3868	334.538	100361	33.4538	10.8479	2.02046
146	0.000253269	9.64889	4517.77	7427.99	0	0.290487	34.4249	334.988	100496	33.4988	10.8625	2.03359
147	0.000253133	9.64372	4515.34	7424	0	0.290331	34.4434	334.832	100450	33.4832	10.8574	2.03888
148	0.00025305	9.64056	4513.87	7421.57	0	0.290237	34.4547	334.701	100410	33.4701	10.8532	2.0409
149	0.000252989	9.63823	4512.77	7419.78	0	0.290166	34.463	334.609	100383	33.4609	10.8502	2.04153
150	0.000252937	9.63625	4511.85	7418.25	0	0.290107	34.4701	334.535	100360	33.4535	10.8478	2.04159
151	0.000252889	9.63441	4510.98	7416.84	0	0.290051	34.4767	334.468	100341	33.4468	10.8456	2.0414
152	0.000252842	9.63263	4510.15	7415.47	0	0.289998	34.483	334.406	100322	33.4406	10.8436	2.04111
153	0.000252796	9.63088	4509.33	7414.12	0	0.289945	34.4893	334.345	100303	33.4345	10.8416	2.04077
154	0.00025275	9.62914	4508.52	7412.78	0	0.289893	34.4955	334.284	100285	33.4284	10.8397	2.04042
155	0.000252705	9.6274	4507.7	7411.44	0	0.28984	34.5017	334.224	100267	33.4224	10.8377	2.04006
156	0.000252659	9.62567	4506.89	7410.11	0	0.289788	34.508	334.163	100249	33.4163	10.8358	2.03969
157	0.000252614	9.62394	4506.08	7408.78	0	0.289736	34.5142	334.103	100231	33.4103	10.8338	2.03933
158	0.000252568	9.62221	4505.27	7407.44	0	0.289684	34.5204	334.043	100213	33.4043	10.8319	2.03896
159	0.000252523	9.62048	4504.46	7406.11	0	0.289632	34.5266	333.983	100195	33.3983	10.8299	2.03859
160	0.000252478	9.61874	4503.65	7404.78	0	0.28958	34.5328	333.923	100177	33.3923	10.828	2.03823
161	0.000252432	9.61701	4502.84	7403.45	0	0.289528	34.539	333.863	100159	33.3863	10.826	2.03786
162	0.000252387	9.61528	4502.03	7402.11	0	0.289476	34.5452	333.803	100141	33.3803	10.8241	2.03749
163	0.000252341	9.61355	4501.22	7400.78	0	0.289423	34.5514	333.743	100123	33.3743	10.8221	2.03713
164	0.000252296	9.61183	4500.41	7399.45	0	0.289371	34.5577	333.683	100105	33.3683	10.8202	2.03676
165	0.00025225	9.6101	4499.6	7398.12	0	0.289319	34.5639	333.623	100087	33.3623	10.8182	2.0364
166	0.000252205	9.60837	4498.79	7396.79	0	0.289267	34.5701	333.563	100069	33.3563	10.8163	2.03603
167	0.00025216	9.60664	4497.98	7395.46	0	0.289215	34.5763	333.503	100051	33.3503	10.8143	2.03566
168	0.000252114	9.60491	4497.17	7394.13	0	0.289163	34.5825	333.443	100033	33.3443	10.8124	2.0353

## Sheet: Mass Fractions
Time (h)	MFAIR	MFBULK WAT	MFALB	MFS-LIP	MFDOM	MFWAT	MFCells	MFPlastic	MFPRECIP		Notes
0	0	1	0.823686	0.146267	0	0.0300471	0	0	0		Mass Fractions are based on mass remaining in system (i.e., excluding losses)
1	1.90009e-05	0.904754	0.745232	0.132336	0	0.0271852	0.0288126	0.0664149	0
2	1.83918e-05	0.875815	0.721396	0.128103	0	0.0263157	0.0304655	0.0937016	0		MF in bulk water is sum of MFs for serum albumin (alb), lipids (s-lip),
3	1.81577e-05	0.864687	0.71223	0.126475	0	0.0259813	0.0301549	0.10514	0		DOM and freely-dissolved
4	1.80611e-05	0.860097	0.70845	0.125804	0	0.0258434	0.0299273	0.109957	0
5	1.80206e-05	0.858172	0.706864	0.125522	0	0.0257856	0.029822	0.111988	0		See Mass Balance Sheet for information on role of degradation
6	1.80036e-05	0.857361	0.706196	0.125404	0	0.0257612	0.0297767	0.112845	0
7	1.79964e-05	0.857019	0.705914	0.125354	0	0.0257509	0.0297575	0.113206	0
8	1.79933e-05	0.856874	0.705795	0.125333	0	0.0257466	0.0297494	0.113358	0
9	1.79921e-05	0.856814	0.705745	0.125324	0	0.0257448	0.029746	0.113422	0
10	1.79915e-05	0.856788	0.705724	0.12532	0	0.025744	0.0297445	0.11345	0
11	1.79913e-05	0.856777	0.705715	0.125318	0	0.0257437	0.0297439	0.113461	0
12	1.79912e-05	0.856773	0.705711	0.125318	0	0.0257435	0.0297437	0.113466	0
13	1.79911e-05	0.856771	0.70571	0.125318	0	0.0257435	0.0297436	0.113468	0
14	1.79911e-05	0.85677	0.705709	0.125317	0	0.0257434	0.0297435	0.113469	0
15	1.79911e-05	0.85677	0.705709	0.125317	0	0.0257434	0.0297435	0.113469	0
16	1.79911e-05	0.856769	0.705709	0.125317	0	0.0257434	0.0297435	0.113469	0
17	1.79911e-05	0.856769	0.705709	0.125317	0	0.0257434	0.0297435	0.113469	0
18	1.79911e-05	0.856769	0.705709	0.125317	0	0.0257434	0.0297435	0.113469	0
19	1.79911e-05	0.856769	0.705709	0.125317	0	0.0257434	0.0297435	0.113469	0
20	1.79911e-05	0.856769	0.705709	0.125317	0	0.0257434	0.0297435	0.113469	0
21	1.79911e-05	0.856769	0.705709	0.125317	0	0.0257434	0.0297435	0.113469	0
22	1.79911e-05	0.856769	0.705709	0.125317	0	0.0257434	0.0297435	0.113469	0
23	1.79911e-05	0.856769	0.705709	0.125317	0	0.0257434	0.0297435	0.113469	0
24	1.79911e-05	0.856769	0.705709	0.125317	0	0.0257434	0.0297435	0.113469	0
25	1.79911e-05	0.856769	0.705709	0.125317	0	0.0257434	0.0297435	0.113469	0
26	1.79911e-05	0.856769	0.705709	0.125317	0	0.0257434	0.0297435	0.113469	0
27	1.79911e-05	0.856769	0.705709	0.125317	0	0.0257434	0.0297435	0.113469	0
28	1.79911e-05	0.856769	0.705709	0.125317	0	0.0257434	0.0297435	0.113469	0
29	1.79911e-05	0.856769	0.705709	0.125317	0	0.0257434	0.0297435	0.113469	0
30	1.79911e-05	0.856769	0.705709	0.125317	0	0.0257434	0.0297435	0.113469	0
31	1.79911e-05	0.856769	0.705709	0.125317	0	0.0257434	0.0297435	0.113469	0
32	1.79911e-05	0.856769	0.705709	0.125317	0	0.0257434	0.0297435	0.113469	0
33	1.79911e-05	0.856769	0.705709	0.125317	0	0.0257434	0.0297435	0.113469	0
34	1.79911e-05	0.856769	0.705709	0.125317	0	0.0257434	0.0297435	0.113469	0
35	1.79911e-05	0.856769	0.705709	0.125317	0	0.0257434	0.0297435	0.113469	0
36	1.79911e-05	0.856769	0.705709	0.125317	0	0.0257434	0.0297435	0.113469	0
37	1.79911e-05	0.856769	0.705709	0.125317	0	0.0257434	0.0297435	0.113469	0
38	1.79911e-05	0.856769	0.705709	0.125317	0	0.0257434	0.0297435	0.113469	0
39	1.79911e-05	0.856769	0.705709	0.125317	0	0.0257434	0.0297435	0.113469	0
40	1.79911e-05	0.856769	0.705709	0.125317	0	0.0257434	0.0297435	0.113469	0
41	1.79911e-05	0.856769	0.705709	0.125317	0	0.0257434	0.0297435	0.113469	0
42	1.79911e-05	0.856769	0.705709	0.125317	0	0.0257434	0.0297435	0.113469	0
43	1.79911e-05	0.856769	0.705709	0.125317	0	0.0257434	0.0297435	0.113469	0
44	1.79911e-05	0.856769	0.705709	0.125317	0	0.0257434	0.0297435	0.113469	0
45	1.79911e-05	0.856769	0.705709	0.125317	0	0.0257434	0.0297435	0.113469	0
46	1.79911e-05	0.856769	0.705709	0.125317	0	0.0257434	0.0297435	0.113469	0
47	1.79911e-05	0.856769	0.705709	0.125317	0	0.0257434	0.0297435	0.113469	0
48	1.67209e-05	0.866882	0.505211	0.349696	0	0.0119743	0.0276435	0.105458	0
49	1.80624e-05	0.860157	0.708499	0.125813	0	0.0258452	0.0296778	0.110147	0
50	1.80194e-05	0.858114	0.706816	0.125514	0	0.0257838	0.0297945	0.112074	0
51	1.80029e-05	0.857328	0.706169	0.125399	0	0.0257602	0.0297725	0.112881	0
52	1.79961e-05	0.857004	0.705902	0.125352	0	0.0257505	0.0297565	0.113221	0
53	1.79932e-05	0.856868	0.70579	0.125332	0	0.0257464	0.029749	0.113365	0
54	1.7992e-05	0.856811	0.705743	0.125323	0	0.0257447	0.0297458	0.113425	0
55	1.79915e-05	0.856787	0.705723	0.12532	0	0.025744	0.0297445	0.113451	0
56	1.79913e-05	0.856777	0.705715	0.125318	0	0.0257436	0.0297439	0.113461	0
57	1.79912e-05	0.856772	0.705711	0.125318	0	0.0257435	0.0297437	0.113466	0
58	1.79911e-05	0.856771	0.70571	0.125318	0	0.0257435	0.0297436	0.113468	0
59	1.79911e-05	0.85677	0.705709	0.125317	0	0.0257434	0.0297435	0.113469	0
60	1.79911e-05	0.856769	0.705709	0.125317	0	0.0257434	0.0297435	0.113469	0
61	1.79911e-05	0.856769	0.705709	0.125317	0	0.0257434	0.0297435	0.113469	0
62	1.79911e-05	0.856769	0.705709	0.125317	0	0.0257434	0.0297435	0.113469	0
63	1.79911e-05	0.856769	0.705709	0.125317	0	0.0257434	0.0297435	0.113469	0
64	1.79911e-05	0.856769	0.705709	0.125317	0	0.0257434	0.0297435	0.113469	0
65	1.79911e-05	0.856769	0.705709	0.125317	0	0.0257434	0.0297435	0.113469	0
66	1.79911e-05	0.856769	0.705709	0.125317	0	0.0257434	0.0297435	0.113469	0
67	1.79911e-05	0.856769	0.705709	0.125317	0	0.0257434	0.0297435	0.113469	0
68	1.79911e-05	0.856769	0.705709	0.125317	0	0.0257434	0.0297435	0.113469	0
69	1.79911e-05	0.856769	0.705709	0.125317	0	0.0257434	0.0297435	0.113469	0
70	1.79911e-05	0.856769	0.705709	0.125317	0	0.0257434	0.0297435	0.113469	0
71	1.79911e-05	0.856769	0.705709	0.125317	0	0.0257434	0.0297435	0.113469	0
72	1.79911e-05	0.856769	0.705709	0.125317	0	0.0257434	0.0297435	0.113469	0
73	1.79911e-05	0.856769	0.705709	0.125317	0	0.0257434	0.0297435	0.113469	0
74	1.79911e-05	0.856769	0.705709	0.125317	0	0.0257434	0.0297435	0.113469	0
75	1.79911e-05	0.856769	0.705709	0.125317	0	0.0257434	0.0297435	0.113469	0
76	1.79911e-05	0.856769	0.705709	0.125317	0	0.0257434	0.0297435	0.113469	0
77	1.79911e-05	0.856769	0.705709	0.125317	0	0.0257434	0.0297435	0.113469	0
78	1.79911e-05	0.856769	0.705709	0.125317	0	0.0257434	0.0297435	0.113469	0
79	1.79911e-05	0.856769	0.705709	0.125317	0	0.0257434	0.0297435	0.113469	0
80	1.79911e-05	0.856769	0.705709	0.125317	0	0.0257434	0.0297435	0.113469	0
81	1.79911e-05	0.856769	0.705709	0.125317	0	0.0257434	0.0297435	0.113469	0
82	1.79911e-05	0.856769	0.705709	0.125317	0	0.0257434	0.0297435	0.113469	0
83	1.79911e-05	0.856769	0.705709	0.125317	0	0.0257434	0.0297435	0.113469	0
84	1.79911e-05	0.856769	0.705709	0.125317	0	0.0257434	0.0297435	0.113469	0
85	1.79911e-05	0.856769	0.705709	0.125317	0	0.0257434	0.0297435	0.113469	0
86	1.79911e-05	0.856769	0.705709	0.125317	0	0.0257434	0.0297435	0.113469	0
87	1.79911e-05	0.856769	0.705709	0.125317	0	0.0257434	0.0297435	0.113469	0
88	1.79911e-05	0.856769	0.705709	0.125317	0	0.0257434	0.0297435	0.113469	0
89	1.79911e-05	0.856769	0.705709	0.125317	0	0.0257434	0.0297435	0.113469	0
90	1.79911e-05	0.856769	0.705709	0.125317	0	0.0257434	0.0297435	0.113469	0
91	1.79911e-05	0.856769	0.705709	0.125317	0	0.0257434	0.0297435	0.113469	0
92	1.79911e-05	0.856769	0.705709	0.125317	0	0.0257434	0.0297435	0.113469	0
93	1.79911e-05	0.856769	0.705709	0.125317	0	0.0257434	0.0297435	0.113469	0
94	1.79911e-05	0.856769	0.705709	0.125317	0	0.0257434	0.0297435	0.113469	0
95	1.79911e-05	0.856769	0.705709	0.125317	0	0.0257434	0.0297435	0.113469	0
96	1.72259e-05	0.862862	0.509048	0.341479	0	0.0123352	0.0284784	0.108643	0
97	1.80341e-05	0.85881	0.70739	0.125616	0	0.0258047	0.0297039	0.111468	0
98	1.80082e-05	0.857579	0.706376	0.125436	0	0.0257678	0.0297742	0.112628	0
99	1.79982e-05	0.857106	0.705986	0.125367	0	0.0257535	0.029761	0.113115	0
100	1.79941e-05	0.856911	0.705825	0.125338	0	0.0257477	0.0297513	0.11332	0
101	1.79924e-05	0.856829	0.705758	0.125326	0	0.0257452	0.0297468	0.113406	0
102	1.79916e-05	0.856794	0.705729	0.125321	0	0.0257442	0.0297449	0.113443	0
103	1.79913e-05	0.85678	0.705717	0.125319	0	0.0257437	0.0297441	0.113458	0
104	1.79912e-05	0.856774	0.705712	0.125318	0	0.0257436	0.0297437	0.113465	0
105	1.79912e-05	0.856771	0.70571	0.125318	0	0.0257435	0.0297436	0.113467	0
106	1.79911e-05	0.85677	0.705709	0.125317	0	0.0257434	0.0297435	0.113468	0
107	1.79911e-05	0.85677	0.705709	0.125317	0	0.0257434	0.0297435	0.113469	0
108	1.79911e-05	0.856769	0.705709	0.125317	0	0.0257434	0.0297435	0.113469	0
109	1.79911e-05	0.856769	0.705709	0.125317	0	0.0257434	0.0297435	0.113469	0
110	1.79911e-05	0.856769	0.705709	0.125317	0	0.0257434	0.0297435	0.113469	0
111	1.79911e-05	0.856769	0.705709	0.125317	0	0.0257434	0.0297435	0.113469	0
112	1.79911e-05	0.856769	0.705709	0.125317	0	0.0257434	0.0297435	0.113469	0
113	1.79911e-05	0.856769	0.705709	0.125317	0	0.0257434	0.0297435	0.113469	0
114	1.79911e-05	0.856769	0.705709	0.125317	0	0.0257434	0.0297435	0.113469	0
115	1.79911e-05	0.856769	0.705709	0.125317	0	0.0257434	0.0297435	0.113469	0
116	1.79911e-05	0.856769	0.705709	0.125317	0	0.0257434	0.0297435	0.113469	0
117	1.79911e-05	0.856769	0.705709	0.125317	0	0.0257434	0.0297435	0.113469	0
118	1.79911e-05	0.856769	0.705709	0.125317	0	0.0257434	0.0297435	0.113469	0
119	1.79911e-05	0.856769	0.705709	0.125317	0	0.0257434	0.0297435	0.113469	0
120	1.79911e-05	0.856769	0.705709	0.125317	0	0.0257434	0.0297435	0.113469	0
121	1.79911e-05	0.856769	0.705709	0.125317	0	0.0257434	0.0297435	0.113469	0
122	1.79911e-05	0.856769	0.705709	0.125317	0	0.0257434	0.0297435	0.113469	0
123	1.79911e-05	0.856769	0.705709	0.125317	0	0.0257434	0.0297435	0.113469	0
124	1.79911e-05	0.856769	0.705709	0.125317	0	0.0257434	0.0297435	0.113469	0
125	1.79911e-05	0.856769	0.705709	0.125317	0	0.0257434	0.0297435	0.113469	0
126	1.79911e-05	0.856769	0.705709	0.125317	0	0.0257434	0.0297435	0.113469	0
127	1.79911e-05	0.856769	0.705709	0.125317	0	0.0257434	0.0297435	0.113469	0
128	1.79911e-05	0.856769	0.705709	0.125317	0	0.0257434	0.0297435	0.113469	0
129	1.79911e-05	0.856769	0.705709	0.125317	0	0.0257434	0.0297435	0.113469	0
130	1.79911e-05	0.856769	0.705709	0.125317	0	0.0257434	0.0297435	0.113469	0
131	1.79911e-05	0.856769	0.705709	0.125317	0	0.0257434	0.0297435	0.113469	0
132	1.79911e-05	0.856769	0.705709	0.125317	0	0.0257434	0.0297435	0.113469	0
133	1.79911e-05	0.856769	0.705709	0.125317	0	0.0257434	0.0297435	0.113469	0
134	1.79911e-05	0.856769	0.705709	0.125317	0	0.0257434	0.0297435	0.113469	0
135	1.79911e-05	0.856769	0.705709	0.125317	0	0.0257434	0.0297435	0.113469	0
136	1.79911e-05	0.856769	0.705709	0.125317	0	0.0257434	0.0297435	0.113469	0
137	1.79911e-05	0.856769	0.705709	0.125317	0	0.0257434	0.0297435	0.113469	0
138	1.79911e-05	0.856769	0.705709	0.125317	0	0.0257434	0.0297435	0.113469	0
139	1.79911e-05	0.856769	0.705709	0.125317	0	0.0257434	0.0297435	0.113469	0
140	1.79911e-05	0.856769	0.705709	0.125317	0	0.0257434	0.0297435	0.113469	0
141	1.79911e-05	0.856769	0.705709	0.125317	0	0.0257434	0.0297435	0.113469	0
142	1.79911e-05	0.856769	0.705709	0.125317	0	0.0257434	0.0297435	0.113469	0
143	1.79911e-05	0.856769	0.705709	0.125317	0	0.0257434	0.0297435	0.113469	0
144	1.7497e-05	0.860703	0.511107	0.337067	0	0.012529	0.0289266	0.110353	0
145	1.80188e-05	0.858087	0.706794	0.12551	0	0.025783	0.0297179	0.112177	0
146	1.80021e-05	0.857292	0.706139	0.125394	0	0.0257591	0.0297633	0.112926	0
147	1.79957e-05	0.856987	0.705888	0.125349	0	0.02575	0.0297548	0.113241	0
148	1.7993e-05	0.856861	0.705784	0.125331	0	0.0257462	0.0297485	0.113373	0
149	1.79919e-05	0.856808	0.70574	0.125323	0	0.0257446	0.0297456	0.113429	0
150	1.79915e-05	0.856786	0.705722	0.12532	0	0.0257439	0.0297444	0.113452	0
151	1.79913e-05	0.856776	0.705714	0.125318	0	0.0257436	0.0297439	0.113462	0
152	1.79912e-05	0.856772	0.705711	0.125318	0	0.0257435	0.0297436	0.113466	0
153	1.79911e-05	0.85677	0.70571	0.125318	0	0.0257435	0.0297435	0.113468	0
154	1.79911e-05	0.85677	0.705709	0.125317	0	0.0257434	0.0297435	0.113469	0
155	1.79911e-05	0.856769	0.705709	0.125317	0	0.0257434	0.0297435	0.113469	0
156	1.79911e-05	0.856769	0.705709	0.125317	0	0.0257434	0.0297435	0.113469	0
157	1.79911e-05	0.856769	0.705709	0.125317	0	0.0257434	0.0297435	0.113469	0
158	1.79911e-05	0.856769	0.705709	0.125317	0	0.0257434	0.0297435	0.113469	0
159	1.79911e-05	0.856769	0.705709	0.125317	0	0.0257434	0.0297435	0.113469	0
160	1.79911e-05	0.856769	0.705709	0.125317	0	0.0257434	0.0297435	0.113469	0
161	1.79911e-05	0.856769	0.705709	0.125317	0	0.0257434	0.0297435	0.113469	0
162	1.79911e-05	0.856769	0.705709	0.125317	0	0.0257434	0.0297435	0.113469	0
163	1.79911e-05	0.856769	0.705709	0.125317	0	0.0257434	0.0297435	0.113469	0
164	1.79911e-05	0.856769	0.705709	0.125317	0	0.0257434	0.0297435	0.113469	0
165	1.79911e-05	0.856769	0.705709	0.125317	0	0.0257434	0.0297435	0.113469	0
166	1.79911e-05	0.856769	0.705709	0.125317	0	0.0257434	0.0297435	0.113469	0
167	1.79911e-05	0.856769	0.705709	0.125317	0	0.0257434	0.0297435	0.113469	0
168	1.79911e-05	0.856769	0.705709	0.125317	0	0.0257434	0.0297435	0.113469	0

## Sheet: Mass Balance
Time (h)	MAIR	MWAT	MALB	MS-LIP	MDOM	MCells	MPlastic	MPRECIP	(Cumulative) Degraded in Air	(Cumulative) Degraded in Medium	(Cumulative) Degraded in Cells	(Cumulative) Advected Out of Headspace	Σ Mass Balance		Notes:
0	0	6.00942e-05	0.00164737	0.000292535	0	0	0	0	0	0	0	0	0.002		Mass in μmoles
1	3.79942e-08	5.43597e-05	0.00149017	0.000264619	0	5.76137e-05	0.000132804	0	0	3.92205e-15	2.76422e-15	3.94704e-07	0.002		Property values at system temperature
2	3.67695e-08	5.26112e-05	0.00144224	0.000256108	0	6.09076e-05	0.000187331	0	0	7.61854e-15	6.93372e-15	7.67506e-07	0.002
3	3.62948e-08	5.19332e-05	0.00142365	0.000252808	0	6.02757e-05	0.000210161	0	0	1.12376e-14	1.11341e-14	1.13248e-06	0.002		Small mass balance 'errors' occur due
4	3.60953e-08	5.16482e-05	0.00141584	0.00025142	0	5.98098e-05	0.00021975	0	0	1.48253e-14	1.52933e-14	1.49429e-06	0.002		to calculation method (numerical integration)
5	3.60078e-08	5.15233e-05	0.00141242	0.000250812	0	5.95886e-05	0.000223769	0	0	1.83996e-14	1.94294e-14	1.85475e-06	0.002
6	3.59672e-08	5.14653e-05	0.00141083	0.00025053	0	5.94874e-05	0.000225439	0	0	2.19679e-14	2.3555e-14	2.2146e-06	0.002
7	3.59464e-08	5.14355e-05	0.00141001	0.000250385	0	5.94384e-05	0.00022612	0	0	2.55333e-14	2.76756e-14	2.57416e-06	0.002
8	3.59339e-08	5.14176e-05	0.00140952	0.000250298	0	5.94115e-05	0.000226384	0	0	2.90972e-14	3.17936e-14	2.93356e-06	0.002
9	3.59249e-08	5.14047e-05	0.00140917	0.000250235	0	5.9394e-05	0.000226471	0	0	3.26599e-14	3.59102e-14	3.29285e-06	0.002
10	3.59173e-08	5.13939e-05	0.00140887	0.000250182	0	5.93804e-05	0.000226485	0	0	3.62219e-14	4.00257e-14	3.65206e-06	0.002
11	3.59104e-08	5.13841e-05	0.0014086	0.000250134	0	5.93685e-05	0.000226467	0	0	3.97832e-14	4.41404e-14	4.0112e-06	0.002
12	3.59038e-08	5.13745e-05	0.00140834	0.000250088	0	5.93573e-05	0.000226436	0	0	4.33437e-14	4.82542e-14	4.37027e-06	0.002
13	3.58972e-08	5.13652e-05	0.00140808	0.000250042	0	5.93465e-05	0.000226399	0	0	4.69037e-14	5.23673e-14	4.72927e-06	0.002
14	3.58907e-08	5.13559e-05	0.00140783	0.000249997	0	5.93357e-05	0.00022636	0	0	5.0463e-14	5.64797e-14	5.08821e-06	0.002
15	3.58842e-08	5.13466e-05	0.00140757	0.000249952	0	5.9325e-05	0.00022632	0	0	5.40216e-14	6.05912e-14	5.44709e-06	0.002
16	3.58778e-08	5.13374e-05	0.00140732	0.000249907	0	5.93143e-05	0.00022628	0	0	5.75796e-14	6.47021e-14	5.8059e-06	0.002
17	3.58713e-08	5.13281e-05	0.00140707	0.000249862	0	5.93036e-05	0.000226239	0	0	6.1137e-14	6.88122e-14	6.16464e-06	0.002
18	3.58649e-08	5.13189e-05	0.00140681	0.000249817	0	5.92929e-05	0.000226198	0	0	6.46937e-14	7.29216e-14	6.52332e-06	0.002
19	3.58584e-08	5.13097e-05	0.00140656	0.000249772	0	5.92823e-05	0.000226158	0	0	6.82498e-14	7.70302e-14	6.88194e-06	0.002
20	3.5852e-08	5.13004e-05	0.00140631	0.000249727	0	5.92716e-05	0.000226117	0	0	7.18052e-14	8.11381e-14	7.24049e-06	0.002
21	3.58455e-08	5.12912e-05	0.00140605	0.000249682	0	5.92609e-05	0.000226076	0	0	7.536e-14	8.52453e-14	7.59898e-06	0.002
22	3.58391e-08	5.1282e-05	0.0014058	0.000249637	0	5.92503e-05	0.000226036	0	0	7.89142e-14	8.93517e-14	7.9574e-06	0.002
23	3.58326e-08	5.12728e-05	0.00140555	0.000249593	0	5.92396e-05	0.000225995	0	0	8.24677e-14	9.34573e-14	8.31576e-06	0.002
24	3.58262e-08	5.12635e-05	0.0014053	0.000249548	0	5.9229e-05	0.000225954	0	0	8.60206e-14	9.75623e-14	8.67406e-06	0.002
25	3.58197e-08	5.12543e-05	0.00140504	0.000249503	0	5.92183e-05	0.000225914	0	0	8.95728e-14	1.01666e-13	9.03228e-06	0.002
26	3.58133e-08	5.12451e-05	0.00140479	0.000249458	0	5.92077e-05	0.000225873	0	0	9.31244e-14	1.0577e-13	9.39045e-06	0.002
27	3.58068e-08	5.12359e-05	0.00140454	0.000249413	0	5.9197e-05	0.000225832	0	0	9.66754e-14	1.09873e-13	9.74855e-06	0.002
28	3.58004e-08	5.12267e-05	0.00140428	0.000249368	0	5.91864e-05	0.000225792	0	0	1.00226e-13	1.13975e-13	1.01066e-05	0.002
29	3.5794e-08	5.12174e-05	0.00140403	0.000249323	0	5.91757e-05	0.000225751	0	0	1.03775e-13	1.18076e-13	1.04646e-05	0.002
30	3.57875e-08	5.12082e-05	0.00140378	0.000249278	0	5.91651e-05	0.000225711	0	0	1.07324e-13	1.22176e-13	1.08225e-05	0.002
31	3.57811e-08	5.1199e-05	0.00140353	0.000249234	0	5.91544e-05	0.00022567	0	0	1.10873e-13	1.26276e-13	1.11803e-05	0.002
32	3.57747e-08	5.11898e-05	0.00140327	0.000249189	0	5.91438e-05	0.000225629	0	0	1.14421e-13	1.30375e-13	1.15381e-05	0.002
33	3.57682e-08	5.11806e-05	0.00140302	0.000249144	0	5.91331e-05	0.000225589	0	0	1.17968e-13	1.34473e-13	1.18958e-05	0.002
34	3.57618e-08	5.11714e-05	0.00140277	0.000249099	0	5.91225e-05	0.000225548	0	0	1.21514e-13	1.38571e-13	1.22535e-05	0.002
35	3.57553e-08	5.11622e-05	0.00140252	0.000249054	0	5.91119e-05	0.000225508	0	0	1.2506e-13	1.42668e-13	1.2611e-05	0.002
36	3.57489e-08	5.1153e-05	0.00140226	0.000249009	0	5.91012e-05	0.000225467	0	0	1.28605e-13	1.46764e-13	1.29686e-05	0.002
37	3.57425e-08	5.11438e-05	0.00140201	0.000248965	0	5.90906e-05	0.000225426	0	0	1.3215e-13	1.50859e-13	1.3326e-05	0.002
38	3.57361e-08	5.11346e-05	0.00140176	0.00024892	0	5.908e-05	0.000225386	0	0	1.35694e-13	1.54954e-13	1.36834e-05	0.002
39	3.57296e-08	5.11254e-05	0.00140151	0.000248875	0	5.90693e-05	0.000225345	0	0	1.39237e-13	1.59048e-13	1.40407e-05	0.002
40	3.57232e-08	5.11162e-05	0.00140126	0.00024883	0	5.90587e-05	0.000225305	0	0	1.4278e-13	1.63141e-13	1.4398e-05	0.002
41	3.57168e-08	5.1107e-05	0.001401	0.000248786	0	5.90481e-05	0.000225264	0	0	1.46322e-13	1.67233e-13	1.47552e-05	0.002
42	3.57103e-08	5.10978e-05	0.00140075	0.000248741	0	5.90375e-05	0.000225224	0	0	1.49863e-13	1.71325e-13	1.51123e-05	0.002
43	3.57039e-08	5.10886e-05	0.0014005	0.000248696	0	5.90268e-05	0.000225183	0	0	1.53404e-13	1.75416e-13	1.54694e-05	0.002
44	3.56975e-08	5.10794e-05	0.00140025	0.000248651	0	5.90162e-05	0.000225143	0	0	1.56944e-13	1.79506e-13	1.58264e-05	0.002
45	3.56911e-08	5.10702e-05	0.0014	0.000248607	0	5.90056e-05	0.000225102	0	0	1.60484e-13	1.83596e-13	1.61834e-05	0.002
46	3.56847e-08	5.1061e-05	0.00139974	0.000248562	0	5.8995e-05	0.000225062	0	0	1.64023e-13	1.87684e-13	1.65402e-05	0.002
47	3.56782e-08	5.10519e-05	0.00139949	0.000248517	0	5.89844e-05	0.000225021	0	0	1.67561e-13	1.91772e-13	1.68971e-05	0.002
48	3.56718e-08	5.55684e-05	0.00152331	0.000270504	0	5.89738e-05	0.000224981	0	0	1.71098e-13	1.9586e-13	1.72538e-05	0.00215062
49	3.85268e-08	5.51274e-05	0.00151122	0.000268357	0	6.33021e-05	0.000234942	0	0	1.74931e-13	2.00154e-13	1.76402e-05	0.00215062
50	3.84281e-08	5.49865e-05	0.00150735	0.000267671	0	6.35396e-05	0.000239008	0	0	1.78745e-13	2.04554e-13	1.80249e-05	0.00215062
51	3.8386e-08	5.49263e-05	0.0015057	0.000267378	0	6.34814e-05	0.000240687	0	0	1.82554e-13	2.08955e-13	1.8409e-05	0.00215062
52	3.83645e-08	5.48956e-05	0.00150486	0.000267228	0	6.34357e-05	0.000241369	0	0	1.86359e-13	2.13353e-13	1.87927e-05	0.00215062
53	3.83515e-08	5.4877e-05	0.00150435	0.000267138	0	6.34084e-05	0.000241631	0	0	1.90162e-13	2.17748e-13	1.91763e-05	0.00215062
54	3.83421e-08	5.48635e-05	0.00150398	0.000267072	0	6.33902e-05	0.000241716	0	0	1.93965e-13	2.22142e-13	1.95597e-05	0.00215062
55	3.83341e-08	5.48521e-05	0.00150367	0.000267016	0	6.33759e-05	0.000241727	0	0	1.97766e-13	2.26534e-13	1.99431e-05	0.00215062
56	3.83267e-08	5.48416e-05	0.00150338	0.000266965	0	6.33633e-05	0.000241706	0	0	2.01567e-13	2.30925e-13	2.03264e-05	0.00215062
57	3.83196e-08	5.48314e-05	0.0015031	0.000266916	0	6.33514e-05	0.000241673	0	0	2.05367e-13	2.35316e-13	2.07097e-05	0.00215062
58	3.83127e-08	5.48215e-05	0.00150283	0.000266867	0	6.33398e-05	0.000241633	0	0	2.09167e-13	2.39706e-13	2.10928e-05	0.00215062
59	3.83057e-08	5.48115e-05	0.00150256	0.000266819	0	6.33283e-05	0.000241591	0	0	2.12966e-13	2.44095e-13	2.14759e-05	0.00215062
60	3.82988e-08	5.48017e-05	0.00150229	0.000266771	0	6.33169e-05	0.000241549	0	0	2.16764e-13	2.48483e-13	2.18589e-05	0.00215062
61	3.82919e-08	5.47918e-05	0.00150202	0.000266723	0	6.33054e-05	0.000241506	0	0	2.20561e-13	2.52871e-13	2.22419e-05	0.00215062
62	3.82851e-08	5.47819e-05	0.00150175	0.000266675	0	6.3294e-05	0.000241462	0	0	2.24358e-13	2.57257e-13	2.26248e-05	0.00215062
63	3.82782e-08	5.47721e-05	0.00150148	0.000266627	0	6.32827e-05	0.000241419	0	0	2.28154e-13	2.61643e-13	2.30076e-05	0.00215062
64	3.82713e-08	5.47622e-05	0.00150121	0.000266579	0	6.32713e-05	0.000241375	0	0	2.31949e-13	2.66028e-13	2.33903e-05	0.00215062
65	3.82644e-08	5.47524e-05	0.00150094	0.000266531	0	6.32599e-05	0.000241332	0	0	2.35744e-13	2.70413e-13	2.3773e-05	0.00215062
66	3.82575e-08	5.47425e-05	0.00150067	0.000266483	0	6.32485e-05	0.000241289	0	0	2.39538e-13	2.74796e-13	2.41556e-05	0.00215062
67	3.82506e-08	5.47327e-05	0.0015004	0.000266435	0	6.32371e-05	0.000241245	0	0	2.43331e-13	2.79179e-13	2.45382e-05	0.00215062
68	3.82437e-08	5.47228e-05	0.00150013	0.000266387	0	6.32258e-05	0.000241202	0	0	2.47124e-13	2.83561e-13	2.49206e-05	0.00215062
69	3.82369e-08	5.4713e-05	0.00149986	0.000266339	0	6.32144e-05	0.000241158	0	0	2.50916e-13	2.87942e-13	2.5303e-05	0.00215062
70	3.823e-08	5.47031e-05	0.00149959	0.000266291	0	6.3203e-05	0.000241115	0	0	2.54707e-13	2.92322e-13	2.56854e-05	0.00215062
71	3.82231e-08	5.46933e-05	0.00149932	0.000266243	0	6.31916e-05	0.000241072	0	0	2.58498e-13	2.96702e-13	2.60676e-05	0.00215062
72	3.82162e-08	5.46835e-05	0.00149905	0.000266196	0	6.31803e-05	0.000241028	0	0	2.62288e-13	3.01081e-13	2.64498e-05	0.00215062
73	3.82094e-08	5.46736e-05	0.00149878	0.000266148	0	6.31689e-05	0.000240985	0	0	2.66077e-13	3.05459e-13	2.6832e-05	0.00215062
74	3.82025e-08	5.46638e-05	0.00149851	0.0002661	0	6.31575e-05	0.000240942	0	0	2.69866e-13	3.09836e-13	2.7214e-05	0.00215062
75	3.81956e-08	5.4654e-05	0.00149824	0.000266052	0	6.31462e-05	0.000240898	0	0	2.73653e-13	3.14212e-13	2.7596e-05	0.00215062
76	3.81887e-08	5.46441e-05	0.00149797	0.000266004	0	6.31348e-05	0.000240855	0	0	2.77441e-13	3.18588e-13	2.79779e-05	0.00215062
77	3.81819e-08	5.46343e-05	0.0014977	0.000265956	0	6.31235e-05	0.000240812	0	0	2.81227e-13	3.22963e-13	2.83598e-05	0.00215062
78	3.8175e-08	5.46245e-05	0.00149743	0.000265908	0	6.31121e-05	0.000240768	0	0	2.85013e-13	3.27337e-13	2.87416e-05	0.00215062
79	3.81681e-08	5.46146e-05	0.00149716	0.000265861	0	6.31008e-05	0.000240725	0	0	2.88798e-13	3.3171e-13	2.91233e-05	0.00215062
80	3.81613e-08	5.46048e-05	0.00149689	0.000265813	0	6.30894e-05	0.000240682	0	0	2.92582e-13	3.36083e-13	2.95049e-05	0.00215062
81	3.81544e-08	5.4595e-05	0.00149662	0.000265765	0	6.30781e-05	0.000240638	0	0	2.96366e-13	3.40454e-13	2.98865e-05	0.00215062
82	3.81475e-08	5.45852e-05	0.00149635	0.000265717	0	6.30667e-05	0.000240595	0	0	3.00149e-13	3.44825e-13	3.0268e-05	0.00215062
83	3.81407e-08	5.45753e-05	0.00149608	0.000265669	0	6.30554e-05	0.000240552	0	0	3.03932e-13	3.49195e-13	3.06495e-05	0.00215062
84	3.81338e-08	5.45655e-05	0.00149581	0.000265622	0	6.3044e-05	0.000240508	0	0	3.07713e-13	3.53565e-13	3.10308e-05	0.00215062
85	3.8127e-08	5.45557e-05	0.00149554	0.000265574	0	6.30327e-05	0.000240465	0	0	3.11495e-13	3.57933e-13	3.14121e-05	0.00215062
86	3.81201e-08	5.45459e-05	0.00149528	0.000265526	0	6.30213e-05	0.000240422	0	0	3.15275e-13	3.62301e-13	3.17934e-05	0.00215062
87	3.81132e-08	5.45361e-05	0.00149501	0.000265478	0	6.301e-05	0.000240379	0	0	3.19055e-13	3.66668e-13	3.21745e-05	0.00215062
88	3.81064e-08	5.45263e-05	0.00149474	0.00026543	0	6.29987e-05	0.000240335	0	0	3.22834e-13	3.71034e-13	3.25556e-05	0.00215062
89	3.80995e-08	5.45165e-05	0.00149447	0.000265383	0	6.29873e-05	0.000240292	0	0	3.26612e-13	3.754e-13	3.29367e-05	0.00215062
90	3.80927e-08	5.45067e-05	0.0014942	0.000265335	0	6.2976e-05	0.000240249	0	0	3.3039e-13	3.79764e-13	3.33176e-05	0.00215062
91	3.80858e-08	5.44969e-05	0.00149393	0.000265287	0	6.29647e-05	0.000240206	0	0	3.34167e-13	3.84128e-13	3.36985e-05	0.00215062
92	3.8079e-08	5.4487e-05	0.00149366	0.000265239	0	6.29533e-05	0.000240163	0	0	3.37943e-13	3.88491e-13	3.40793e-05	0.00215062
93	3.80721e-08	5.44772e-05	0.00149339	0.000265192	0	6.2942e-05	0.000240119	0	0	3.41718e-13	3.92854e-13	3.44601e-05	0.00215062
94	3.80653e-08	5.44674e-05	0.00149312	0.000265144	0	6.29307e-05	0.000240076	0	0	3.45493e-13	3.97215e-13	3.48408e-05	0.00215062
95	3.80584e-08	5.44576e-05	0.00149286	0.000265096	0	6.29194e-05	0.000240033	0	0	3.49268e-13	4.01576e-13	3.52214e-05	0.00215062
96	3.80516e-08	5.7271e-05	0.00156998	0.000278792	0	6.29081e-05	0.00023999	0	0	3.53041e-13	4.05936e-13	3.5602e-05	0.00224458
97	3.98297e-08	5.69918e-05	0.00156233	0.000277433	0	6.56034e-05	0.000246186	0	0	3.56998e-13	4.10425e-13	3.6001e-05	0.00224458
98	3.97653e-08	5.68999e-05	0.00155981	0.000276985	0	6.57468e-05	0.000248704	0	0	3.60944e-13	4.14979e-13	3.63989e-05	0.00224458
99	3.97361e-08	5.68582e-05	0.00155866	0.000276782	0	6.57058e-05	0.000249733	0	0	3.64886e-13	4.19534e-13	3.67964e-05	0.00224458
100	3.97199e-08	5.68351e-05	0.00155803	0.000276669	0	6.56726e-05	0.000250141	0	0	3.68825e-13	4.24086e-13	3.71937e-05	0.00224458
101	3.9709e-08	5.68194e-05	0.0015576	0.000276593	0	6.56509e-05	0.000250286	0	0	3.72763e-13	4.28636e-13	3.75908e-05	0.00224458
102	3.97002e-08	5.68069e-05	0.00155726	0.000276532	0	6.56348e-05	0.000250322	0	0	3.767e-13	4.33185e-13	3.79879e-05	0.00224458
103	3.96924e-08	5.67957e-05	0.00155695	0.000276478	0	6.56212e-05	0.000250311	0	0	3.80637e-13	4.37733e-13	3.83848e-05	0.00224458
104	3.9685e-08	5.67851e-05	0.00155666	0.000276426	0	6.56087e-05	0.00025028	0	0	3.84572e-13	4.4228e-13	3.87817e-05	0.00224458
105	3.96777e-08	5.67747e-05	0.00155637	0.000276376	0	6.55965e-05	0.000250241	0	0	3.88507e-13	4.46827e-13	3.91785e-05	0.00224458
106	3.96705e-08	5.67644e-05	0.00155609	0.000276326	0	6.55846e-05	0.000250198	0	0	3.92441e-13	4.51372e-13	3.95753e-05	0.00224458
107	3.96634e-08	5.67542e-05	0.00155581	0.000276276	0	6.55728e-05	0.000250154	0	0	3.96375e-13	4.55917e-13	3.99719e-05	0.00224458
108	3.96562e-08	5.6744e-05	0.00155553	0.000276226	0	6.55609e-05	0.00025011	0	0	4.00307e-13	4.6046e-13	4.03685e-05	0.00224458
109	3.96491e-08	5.67337e-05	0.00155525	0.000276176	0	6.55491e-05	0.000250065	0	0	4.04239e-13	4.65003e-13	4.07651e-05	0.00224458
110	3.9642e-08	5.67235e-05	0.00155497	0.000276127	0	6.55373e-05	0.00025002	0	0	4.08171e-13	4.69546e-13	4.11615e-05	0.00224458
111	3.96348e-08	5.67133e-05	0.00155469	0.000276077	0	6.55255e-05	0.000249975	0	0	4.12101e-13	4.74087e-13	4.15579e-05	0.00224458
112	3.96277e-08	5.67031e-05	0.00155441	0.000276027	0	6.55138e-05	0.00024993	0	0	4.16031e-13	4.78627e-13	4.19542e-05	0.00224458
113	3.96206e-08	5.66929e-05	0.00155413	0.000275978	0	6.5502e-05	0.000249885	0	0	4.1996e-13	4.83167e-13	4.23505e-05	0.00224458
114	3.96134e-08	5.66827e-05	0.00155385	0.000275928	0	6.54902e-05	0.00024984	0	0	4.23889e-13	4.87706e-13	4.27466e-05	0.00224458
115	3.96063e-08	5.66725e-05	0.00155357	0.000275878	0	6.54784e-05	0.000249795	0	0	4.27817e-13	4.92244e-13	4.31427e-05	0.00224458
116	3.95992e-08	5.66623e-05	0.00155329	0.000275829	0	6.54666e-05	0.000249751	0	0	4.31744e-13	4.96781e-13	4.35387e-05	0.00224458
117	3.95921e-08	5.66521e-05	0.00155301	0.000275779	0	6.54548e-05	0.000249706	0	0	4.3567e-13	5.01318e-13	4.39347e-05	0.00224458
118	3.95849e-08	5.66419e-05	0.00155273	0.000275729	0	6.54431e-05	0.000249661	0	0	4.39596e-13	5.05853e-13	4.43306e-05	0.00224458
119	3.95778e-08	5.66318e-05	0.00155246	0.00027568	0	6.54313e-05	0.000249616	0	0	4.43521e-13	5.10388e-13	4.47264e-05	0.00224458
120	3.95707e-08	5.66216e-05	0.00155218	0.00027563	0	6.54195e-05	0.000249571	0	0	4.47445e-13	5.14922e-13	4.51221e-05	0.00224458
121	3.95636e-08	5.66114e-05	0.0015519	0.000275581	0	6.54078e-05	0.000249526	0	0	4.51368e-13	5.19455e-13	4.55178e-05	0.00224458
122	3.95565e-08	5.66012e-05	0.00155162	0.000275531	0	6.5396e-05	0.000249481	0	0	4.55291e-13	5.23988e-13	4.59134e-05	0.00224458
123	3.95494e-08	5.6591e-05	0.00155134	0.000275481	0	6.53842e-05	0.000249436	0	0	4.59213e-13	5.28519e-13	4.63089e-05	0.00224458
124	3.95422e-08	5.65808e-05	0.00155106	0.000275432	0	6.53725e-05	0.000249391	0	0	4.63135e-13	5.3305e-13	4.67044e-05	0.00224458
125	3.95351e-08	5.65707e-05	0.00155078	0.000275382	0	6.53607e-05	0.000249346	0	0	4.67055e-13	5.3758e-13	4.70998e-05	0.00224458
126	3.9528e-08	5.65605e-05	0.0015505	0.000275333	0	6.53489e-05	0.000249302	0	0	4.70975e-13	5.42109e-13	4.74951e-05	0.00224458
127	3.95209e-08	5.65503e-05	0.00155022	0.000275283	0	6.53372e-05	0.000249257	0	0	4.74895e-13	5.46637e-13	4.78904e-05	0.00224458
128	3.95138e-08	5.65401e-05	0.00154994	0.000275234	0	6.53254e-05	0.000249212	0	0	4.78813e-13	5.51165e-13	4.82855e-05	0.00224458
129	3.95067e-08	5.653e-05	0.00154966	0.000275184	0	6.53137e-05	0.000249167	0	0	4.82731e-13	5.55691e-13	4.86806e-05	0.00224458
130	3.94996e-08	5.65198e-05	0.00154939	0.000275135	0	6.53019e-05	0.000249122	0	0	4.86648e-13	5.60217e-13	4.90757e-05	0.00224458
131	3.94925e-08	5.65096e-05	0.00154911	0.000275085	0	6.52902e-05	0.000249077	0	0	4.90565e-13	5.64742e-13	4.94706e-05	0.00224458
132	3.94854e-08	5.64995e-05	0.00154883	0.000275036	0	6.52784e-05	0.000249033	0	0	4.9448e-13	5.69266e-13	4.98655e-05	0.00224458
133	3.94783e-08	5.64893e-05	0.00154855	0.000274986	0	6.52667e-05	0.000248988	0	0	4.98396e-13	5.7379e-13	5.02603e-05	0.00224458
134	3.94712e-08	5.64791e-05	0.00154827	0.000274937	0	6.5255e-05	0.000248943	0	0	5.0231e-13	5.78312e-13	5.06551e-05	0.00224458
135	3.94641e-08	5.6469e-05	0.00154799	0.000274887	0	6.52432e-05	0.000248898	0	0	5.06224e-13	5.82834e-13	5.10497e-05	0.00224458
136	3.9457e-08	5.64588e-05	0.00154771	0.000274838	0	6.52315e-05	0.000248853	0	0	5.10137e-13	5.87355e-13	5.14444e-05	0.00224458
137	3.94499e-08	5.64487e-05	0.00154744	0.000274788	0	6.52198e-05	0.000248809	0	0	5.14049e-13	5.91875e-13	5.18389e-05	0.00224458
138	3.94428e-08	5.64385e-05	0.00154716	0.000274739	0	6.5208e-05	0.000248764	0	0	5.1796e-13	5.96394e-13	5.22334e-05	0.00224458
139	3.94357e-08	5.64283e-05	0.00154688	0.00027469	0	6.51963e-05	0.000248719	0	0	5.21871e-13	6.00913e-13	5.26277e-05	0.00224458
140	3.94286e-08	5.64182e-05	0.0015466	0.00027464	0	6.51846e-05	0.000248674	0	0	5.25781e-13	6.05431e-13	5.30221e-05	0.00224458
141	3.94215e-08	5.6408e-05	0.00154632	0.000274591	0	6.51728e-05	0.00024863	0	0	5.29691e-13	6.09948e-13	5.34163e-05	0.00224458
142	3.94144e-08	5.63979e-05	0.00154604	0.000274541	0	6.51611e-05	0.000248585	0	0	5.33599e-13	6.14464e-13	5.38105e-05	0.00224458
143	3.94073e-08	5.63878e-05	0.00154577	0.000274492	0	6.51494e-05	0.00024854	0	0	5.37507e-13	6.18979e-13	5.42046e-05	0.00224458
144	3.94002e-08	5.82359e-05	0.00159643	0.000283489	0	6.51377e-05	0.000248496	0	0	5.41415e-13	6.23493e-13	5.45986e-05	0.00230643
145	4.0568e-08	5.80484e-05	0.00159129	0.000282576	0	6.69075e-05	0.000252558	0	0	5.45443e-13	6.28092e-13	5.50048e-05	0.00230643
146	4.05231e-08	5.79842e-05	0.00158953	0.000282263	0	6.69977e-05	0.000254199	0	0	5.49463e-13	6.32734e-13	5.54102e-05	0.00230643
147	4.05013e-08	5.79531e-05	0.00158868	0.000282112	0	6.69664e-05	0.00025486	0	0	5.5348e-13	6.37376e-13	5.58153e-05	0.00230643
148	4.0488e-08	5.79342e-05	0.00158816	0.00028202	0	6.69403e-05	0.000255112	0	0	5.57495e-13	6.42016e-13	5.62203e-05	0.00230643
149	4.04782e-08	5.79202e-05	0.00158777	0.000281952	0	6.69217e-05	0.000255192	0	0	5.6151e-13	6.46654e-13	5.66251e-05	0.00230643
150	4.04699e-08	5.79082e-05	0.00158745	0.000281894	0	6.69069e-05	0.000255199	0	0	5.65523e-13	6.51291e-13	5.70299e-05	0.00230643
151	4.04622e-08	5.78972e-05	0.00158714	0.00028184	0	6.68937e-05	0.000255175	0	0	5.69536e-13	6.55928e-13	5.74345e-05	0.00230643
152	4.04547e-08	5.78865e-05	0.00158685	0.000281788	0	6.68812e-05	0.000255139	0	0	5.73548e-13	6.60563e-13	5.78391e-05	0.00230643
153	4.04474e-08	5.7876e-05	0.00158656	0.000281737	0	6.68689e-05	0.000255097	0	0	5.77559e-13	6.65197e-13	5.82436e-05	0.00230643
154	4.04401e-08	5.78655e-05	0.00158628	0.000281686	0	6.68568e-05	0.000255052	0	0	5.81569e-13	6.69831e-13	5.86481e-05	0.00230643
155	4.04328e-08	5.78551e-05	0.00158599	0.000281635	0	6.68447e-05	0.000255007	0	0	5.85579e-13	6.74464e-13	5.90524e-05	0.00230643
156	4.04255e-08	5.78447e-05	0.00158571	0.000281584	0	6.68327e-05	0.000254962	0	0	5.89588e-13	6.79096e-13	5.94567e-05	0.00230643
157	4.04182e-08	5.78343e-05	0.00158542	0.000281533	0	6.68207e-05	0.000254916	0	0	5.93596e-13	6.83727e-13	5.98609e-05	0.00230643
158	4.04109e-08	5.78239e-05	0.00158513	0.000281483	0	6.68086e-05	0.00025487	0	0	5.97604e-13	6.88357e-13	6.02651e-05	0.00230643
159	4.04037e-08	5.78135e-05	0.00158485	0.000281432	0	6.67966e-05	0.000254824	0	0	6.01611e-13	6.92986e-13	6.06691e-05	0.00230643
160	4.03964e-08	5.78031e-05	0.00158456	0.000281382	0	6.67846e-05	0.000254778	0	0	6.05617e-13	6.97615e-13	6.10731e-05	0.00230643
161	4.03891e-08	5.77927e-05	0.00158428	0.000281331	0	6.67726e-05	0.000254733	0	0	6.09622e-13	7.02243e-13	6.14771e-05	0.00230643
162	4.03819e-08	5.77823e-05	0.00158399	0.00028128	0	6.67606e-05	0.000254687	0	0	6.13627e-13	7.0687e-13	6.18809e-05	0.00230643
163	4.03746e-08	5.77719e-05	0.00158371	0.00028123	0	6.67486e-05	0.000254641	0	0	6.17631e-13	7.11496e-13	6.22847e-05	0.00230643
164	4.03673e-08	5.77615e-05	0.00158342	0.000281179	0	6.67366e-05	0.000254595	0	0	6.21634e-13	7.16121e-13	6.26884e-05	0.00230643
165	4.03601e-08	5.77511e-05	0.00158314	0.000281129	0	6.67245e-05	0.000254549	0	0	6.25637e-13	7.20745e-13	6.30921e-05	0.00230643
166	4.03528e-08	5.77407e-05	0.00158285	0.000281078	0	6.67125e-05	0.000254504	0	0	6.29638e-13	7.25369e-13	6.34956e-05	0.00230643
167	4.03456e-08	5.77303e-05	0.00158257	0.000281027	0	6.67005e-05	0.000254458	0	0	6.3364e-13	7.29992e-13	6.38991e-05	0.00230643
168	4.03383e-08	5.77199e-05	0.00158229	0.000280977	0	6.66885e-05	0.000254412	0	0	6.3764e-13	7.34614e-13	6.43025e-05	0.00230643

## Sheet: Chemical Activity
Time (h)	aWAT	acells		Notes
0	0.0212417	0		Chemical activity in range of 0.01 - 0.1 indicates onset of baseline T
1	0.0192147	0.0176276
2	0.0185967	0.0186354
3	0.0183571	0.0184421
4	0.0182563	0.0182995
5	0.0182122	0.0182318
6	0.0181917	0.0182009
7	0.0181811	0.0181859
8	0.0181748	0.0181776
9	0.0181702	0.0181723
10	0.0181664	0.0181681
11	0.0181629	0.0181645
12	0.0181596	0.0181611
13	0.0181563	0.0181577
14	0.018153	0.0181544
15	0.0181497	0.0181512
16	0.0181464	0.0181479
17	0.0181432	0.0181446
18	0.0181399	0.0181414
19	0.0181367	0.0181381
20	0.0181334	0.0181348
21	0.0181301	0.0181316
22	0.0181269	0.0181283
23	0.0181236	0.018125
24	0.0181203	0.0181218
25	0.0181171	0.0181185
26	0.0181138	0.0181153
27	0.0181106	0.018112
28	0.0181073	0.0181087
29	0.018104	0.0181055
30	0.0181008	0.0181022
31	0.0180975	0.018099
32	0.0180943	0.0180957
33	0.018091	0.0180925
34	0.0180878	0.0180892
35	0.0180845	0.018086
36	0.0180813	0.0180827
37	0.018078	0.0180795
38	0.0180748	0.0180762
39	0.0180715	0.0180729
40	0.0180683	0.0180697
41	0.018065	0.0180664
42	0.0180618	0.0180632
43	0.0180585	0.0180599
44	0.0180553	0.0180567
45	0.018052	0.0180534
46	0.0180488	0.0180502
47	0.0180455	0.018047
48	0.019642	0.0180437
49	0.0194861	0.019368
50	0.0194363	0.0194407
51	0.019415	0.0194229
52	0.0194042	0.0194089
53	0.0193976	0.0194005
54	0.0193928	0.019395
55	0.0193888	0.0193906
56	0.0193851	0.0193867
57	0.0193815	0.0193831
58	0.019378	0.0193795
59	0.0193745	0.019376
60	0.019371	0.0193725
61	0.0193675	0.019369
62	0.019364	0.0193655
63	0.0193605	0.0193621
64	0.019357	0.0193586
65	0.0193536	0.0193551
66	0.0193501	0.0193516
67	0.0193466	0.0193481
68	0.0193431	0.0193446
69	0.0193396	0.0193412
70	0.0193362	0.0193377
71	0.0193327	0.0193342
72	0.0193292	0.0193307
73	0.0193257	0.0193273
74	0.0193222	0.0193238
75	0.0193188	0.0193203
76	0.0193153	0.0193168
77	0.0193118	0.0193134
78	0.0193083	0.0193099
79	0.0193049	0.0193064
80	0.0193014	0.0193029
81	0.0192979	0.0192995
82	0.0192945	0.019296
83	0.019291	0.0192925
84	0.0192875	0.019289
85	0.019284	0.0192856
86	0.0192806	0.0192821
87	0.0192771	0.0192786
88	0.0192736	0.0192752
89	0.0192702	0.0192717
90	0.0192667	0.0192682
91	0.0192632	0.0192648
92	0.0192598	0.0192613
93	0.0192563	0.0192578
94	0.0192528	0.0192544
95	0.0192494	0.0192509
96	0.0202438	0.0192474
97	0.0201451	0.0200721
98	0.0201126	0.020116
99	0.0200979	0.0201034
100	0.0200897	0.0200933
101	0.0200842	0.0200867
102	0.0200798	0.0200817
103	0.0200758	0.0200776
104	0.0200721	0.0200737
105	0.0200684	0.02007
106	0.0200648	0.0200664
107	0.0200611	0.0200627
108	0.0200575	0.0200591
109	0.0200539	0.0200555
110	0.0200503	0.0200519
111	0.0200467	0.0200483
112	0.0200431	0.0200447
113	0.0200395	0.0200411
114	0.0200359	0.0200375
115	0.0200323	0.0200339
116	0.0200287	0.0200303
117	0.0200251	0.0200267
118	0.0200215	0.0200231
119	0.0200179	0.0200195
120	0.0200143	0.0200159
121	0.0200107	0.0200123
122	0.0200071	0.0200087
123	0.0200035	0.0200051
124	0.0199999	0.0200015
125	0.0199963	0.0199979
126	0.0199927	0.0199943
127	0.0199891	0.0199907
128	0.0199855	0.0199871
129	0.0199819	0.0199835
130	0.0199783	0.0199799
131	0.0199747	0.0199763
132	0.0199711	0.0199727
133	0.0199675	0.0199691
134	0.0199639	0.0199655
135	0.0199603	0.0199619
136	0.0199567	0.0199583
137	0.0199531	0.0199547
138	0.0199496	0.0199511
139	0.019946	0.0199476
140	0.0199424	0.019944
141	0.0199388	0.0199404
142	0.0199352	0.0199368
143	0.0199316	0.0199332
144	0.0205849	0.0199296
145	0.0205186	0.0204711
146	0.0204959	0.0204987
147	0.0204849	0.0204891
148	0.0204782	0.0204812
149	0.0204733	0.0204755
150	0.0204691	0.0204709
151	0.0204652	0.0204669
152	0.0204614	0.0204631
153	0.0204577	0.0204593
154	0.020454	0.0204556
155	0.0204503	0.0204519
156	0.0204466	0.0204482
157	0.0204429	0.0204446
158	0.0204392	0.0204409
159	0.0204356	0.0204372
160	0.0204319	0.0204335
161	0.0204282	0.0204298
162	0.0204245	0.0204262
163	0.0204209	0.0204225
164	0.0204172	0.0204188
165	0.0204135	0.0204151
166	0.0204098	0.0204115
167	0.0204062	0.0204078
168	0.0204025	0.0204041

[truncated: 1 more sheets: Kinetic Information]
