# Supplementary material for: Dynamic Mass Balance Modeling for Chemical Distribution Over Time in In Vitro Systems With Repeated Dosing
Source: Front Toxicol. 2022 Aug 22;4:911128. doi: 10.3389/ftox.2022.911128 (PMC9441784; doi:10.3389/ftox.2022.911128)
Supplement: Supplementary file 3 [file DataSheet2.xlsx]

## Sheet: Tanneberger et al.
Name	CAS	SMILES	MW (g/mol)	MP (oC)	dSM, J/mol/K	IOC Type	pKa	log KOW,N	log KOW,I	dUOW, J/mol	log KMW,N	log KMW,I	dUMW, J/mol	log KSaW,N	log KSaW,I	log KAW,N	dUAW, J/mol	CSAT,W,N (mg/L)	log KPLASTIC,N m3/m2	log KPLASTIC,I m3/m2	Ksalt	ECx in μM
di-n-butylphthalate			278.35	-35		N		4.5								-4.31		11.2				0.835586
hexachlorophene			406.9	166.5		A	5.15	7.54								-10.45		0.09				0.0491521
Caffeine			194.2	238		N		-0.07								-8.83		21600				14037.1
hexamethylenetetramine			140.2	65.1		N		-4.15								-7.17		449000				98787.4
Malathion			330.4	2.8		N		2.36								-6.7		143				39.3462
pentachlorophenol			266.3	174		A	4.7	5.12								-6		14				0.0751033
2,4-dinitrophenol			184.1	118.5		N		-1.24								-5.45		2790				4.12819
2,2,3-trichloroethanol			149.4	19		N		1.42								-5.2		83300				712.851
parathion ethyl			291.3	6.1		N		3.83								-4.91		11				2.88363
diethylphthalate			222.2	-40.5		N		2.42								-4.6		1080				310.531
4-chlorophenol			128.6	42.7		N		2.39								-4.59		24000				93.3126
permethrin			391.3	34		N		6.5								-4.12		0.006				23.0003
Aniline			93.1	-6		N		0.9								-4.08		36000				4749.73
disulfoton			274.4	-25		N		4.02								-4.05		16.3				9.11079
4-fluoroaniline			111.1	-0.8		N		1.15								-4.04		11200				1913.59
246-trichlorophenol			197.5	69		N		2.85								-3.97		800				10.1266
Allyl alcohol			58.1	-129		N		0.17								-3.69		1000000				14359.7
lindane			290.8	112.5		N		4.14								-3.68		8				33.3563
N-methylaniline			107.2	-57		N		1.66								-3.44		5620				1509.33
3,4-dichloroaniline			162	46.2		N		2.69								-3.22		92				47.8395
4-decylaniline			233.4	103.5		N		6.04								-2.96		0.21				2.39931
naphthalene			128.2	80.2		N		3.3								-1.75		31				219.189
124-trichlorobenzene			181.5	17		N		4.02								-1.24		49				78.2369
1,2-dichlorobenzene			147	-16.7		N		3.43								-1.1		80				182.993
dichloromethane			84.9	-95.1		N		1.25								-0.88		13000				17656.1
tetrachloroethylene			165.8	-22.3		N		3.4								-0.14		206				195.416
2,3-dimethyl-1,3-butadiene			82.2	-76		N		3.13								0.31		326				1000

## Sheet: Dupraz et al.
Name	CAS	SMILES	MW (g/mol)	MP (oC)	dSM, J/mol/K	IOC Type	pKa	log KOW,N	log KOW,I	dUOW, J/mol	log KMW,N	log KMW,I	dUMW, J/mol	log KSaW,N	log KSaW,I	log KAW,N	dUAW, J/mol	CSAT,W,N (mg/L)	log KPLASTIC,N m3/m2	log KPLASTIC,I m3/m2	Ksalt	ECx in μM
Isoproturon			206.3	108.8		N		2.5								-8.34		65				0.00402327
Fipronil			437.2	203.9		N		3.75								-7.46		1.9				0.000125801
Metazachlor			277.8	164.1		N		2.13								-7.64		671				0.00352772
Glyphosate			169.1	204.2		N		-3.2								-10.07		10500				0.00425784
AMPA			111	61.6		N		-1.63								-13.29		1000000				0.0145045
a-cypermethrin			416.3	82.1		N		5.5								-4.77		0.115				0.497238
Acrinathin			541.5	81.5		N		5.24								-6.32		0.02				3.13943e-05
Chlorpyrifos			350.6	82.9		N		4.7								-3.92		1.12				0.0256703
Chlorpyrifos-methyl			258.7	123.8		N		4.24								-4.92		0.311				0.169695
Azoxystrobin			403.4	228.1		N		2.5								-11.53		6				0.00193356
Kresoxim-methyl			313.4	137.4		N		3.4								-6.84		2				0.0136567
Quinoxyfen			308.1	148.1		N		4.66								-6.4		0.116				0.00204479
Spiroxamine			297.5	105.8		N		2.89								-5.36		470				0.0010084
